# Supplementary material for: Developing and Validating a Machine Learning Model to Predict Brain Injury in Preterm Infants Using Multisource Data from the Early Postnatal Period
Source: Children (Basel). 2026 Jun 9;13(6):796. doi: 10.3390/children13060796 (PMC13297451; doi:10.3390/children13060796)
Supplement: Supplementary file 1 [file children-13-00796-s001.zip]

Archive with 1 entries (1 files):
- children-4368508-supplementary.pdf
